# Supplementary material for: Progress Evaluation for Transnational Restaurant Chains to Reformulate Products and Standardize Portions to Meet Healthy Dietary Guidelines and Reduce Obesity and Non-Communicable Disease Risks, 2000–2018: A Scoping and Systematic Review to Inform Policy
Source: Int J Environ Res Public Health. 2019 Jul 31;16(15):2732. doi: 10.3390/ijerph16152732 (PMC6695776; doi:10.3390/ijerph16152732)
Supplement: Supplementary file 1 [file ijerph-16-02732-s001.zip]

Archive with 2 entries (2 files):
- IJERPH-527136-suppl xml.pdf
- IJERPH-527136-suppl xml.docx
